# Supplementary material for: A Highly Sensitive ppb-Level H2 Gas Sensor Based on Pt/PtO and Pd/PdOx Co-Decorated WO3 Nanofibers Prepared by Electrospinning
Source: Sensors (Basel). 2026 May 13;26(10):3079. doi: 10.3390/s26103079 (PMC13210745; doi:10.3390/s26103079)
Supplement: Supplementary file 1 [file sensors-26-03079-s001.zip]

Archive with 1 entries (1 files):
- sensors-4284280-supplementary.pdf
